# Supplementary material for: Development and evaluation of the ARM algorithm: A novel approach to quantify musculoskeletal disorder risk factors in manual wheelchair users in the real world
Source: PLoS One. 2024 Apr 2;19(4):e0300318. doi: 10.1371/journal.pone.0300318 (PMC10986926; doi:10.1371/journal.pone.0300318)
Supplement: S1 Data — (XLSX) [file pone.0300318.s001.xlsx]

## Sheet: Free-Living Env Data (N=16)
Participant	Dominant Side									Non-Dominant Side
	During All Active Bouts					During Active Bouts longer than 10 seconds				During All Active Bouts					During Active Bouts longer than 10 seconds
	Resting Bout Duration	Active Bout Duation	# Cycles per Active Bout	Humeral Elevation Angle	Peak Humeral Elevation Angle	Active Bout Duation	# Cycles per Active Bout	Humeral Elevation Angle	Peak Humeral Elevation Angle	Resting Bout Duration	Active Bout Duation	# Cycles per Active Bout	Humeral Elevation Angle	Peak Humeral Elevation Angle	Active Bout Duation	# Cycles per Active Bout	Humeral Elevation Angle	Peak Humeral Elevation Angle
	(sec)	(sec)	(#)	(deg)	(deg)	(sec)	(#)	(deg)	(deg)	(sec)	(sec)	(#)	(deg)	(deg)	(sec)	(#)	(deg)	(deg)
1	125.16	21.8344	7.01602	37.01	62.5851	30.7339	9.57174	36.7943	63.2765	154.871	19.0017	6.47869	31.8284	56.0309	27.1742	8.8396	32.1658	57.4509
2	70.2804	19.6256	5.85324	29.0408	51.9975	27.1107	7.81033	27.633	50.4477	80.9883	18.832	5.66047	32.1433	54.9001	27.7856	7.96168	31.9219	54.6957
3	65.3303	20.7795	7.71782	25.6121	49.4249	28.8776	10.5096	25.3338	49.4121	69.8896	16.8472	5.71	33.3873	55.451	24.5315	8.07296	33.2427	55.6581
4	136.465	37.5159	16.8141	38.0015	62.7171	51.0164	22.8124	37.535	62.4286	122.917	24.1335	9.0371	32.3087	56.086	35.1988	13.0668	31.3475	55.4471
5	584.004	25.1034	9.91489	47.1688	70.3714	38.9638	15.5556	46.9079	71.0707	247.806	12.5133	3.36207	45.036	64.3254	21.1729	4.86275	45.8323	66.8619
6	88.9674	17.466	4.90664	41.5954	66.7547	25.6183	6.73477	41.3264	66.425	96.7237	21.7051	8.16322	38.2995	61.0113	32.2646	11.8269	37.6013	60.5958
7	156.678	41.6729	21.6867	40.028	66.6797	58.6248	30.8393	38.1206	64.6461	164.131	42.1755	21.7192	46.6298	72.205	59.2	30.8384	43.8056	68.9666
8	52.1144	26.9694	9.07561	37.5568	63.2388	38.8455	12.8138	37.664	63.732	58.5843	26.8935	8.80883	39.7232	64.4447	38.0276	12.2009	39.5182	64.1204
9	119.93	24.4773	10.2	30.8897	52.9966	33.2169	14.0238	31.012	52.8584	133.542	24.2829	10.0655	34.5852	54.6167	30.4164	12.7353	34.44	54.4348
10	158.728	19.8913	5.53135	30.5507	53.4107	27.2021	7.377	29.6666	53.2328	164.408	17.6565	5.1021	34.7975	58.9499	24.2213	6.73041	34.376	59.4401
11	97.499	21.5067	6.06549	24.8407	48.0318	29.0711	7.97163	24.6647	48.3696	97.694	19.8918	6.0794	30.325	55.2044	28.8898	8.697	30.428	56.4865
12	126.742	20.2688	7.3017	49.3719	72.5967	29.5752	10.4715	50.0521	73.5576	126.174	21.9989	7.45906	53.2072	76.0405	28.8876	9.63776	53.2796	76.3742
13	90.1332	18.9548	5.5122	40.5943	61.4192	24.4897	7	39.3857	60.7853	64.4936	19.6871	6.06818	43.934	68.0461	22.39	6.77778	44.5914	68.9169
14	46.6749	28.714	10.2432	36.2229	61.7001	39.2149	13.7733	35.5001	61.7044	53.0126	25.531	8.73706	37.7696	62.5512	34.7072	11.6506	37.213	62.523
15	51.2326	21.3849	6.08891	40.7235	66.2308	30.8342	8.55745	40.9686	67.0415	56.8598	17.8142	4.8755	29.4991	52.2867	24.5188	6.36988	29.968	52.467
16	88.5035	21.1256	7.48232	40.3469	60.9457	29.8616	10.3576	39.546	60.1378	88.6347	20.8244	6.93287	44.3593	65.1925	31.1226	10.1107	43.5935	64.7146
Mean	128.653	24.2057	8.83814	36.8471	60.6938	33.9535	12.2612	36.3819	60.5704	111.296	21.8618	7.7662	37.9896	61.0839	30.6568	10.6487	37.7078	61.1971
SD	126.707	6.73936	4.50282	7.05262	7.43656	9.43092	6.45062	7.20632	7.67302	52.8334	6.51228	4.12684	6.89514	6.90656	8.98315	5.92732	6.78472	6.69675
Median	93.8161	21.4458	7.39201	37.7791	62.1426	30.2977	10.4146	37.5995	62.0665	97.2088	20.3581	6.70578	36.2835	59.9806	28.8887	9.23868	35.8265	60.018
Q1	69.0429	20.1744	6.01243	30.805	53.3072	28.4588	7.9313	30.6757	53.1392	68.5406	18.5775	5.69762	32.2674	55.3894	24.5283	7.66571	32.1049	55.6054
Q3	129.173	25.5699	9.98617	40.6266	66.343	38.8751	13.8359	39.9017	65.0908	138.874	24.1708	8.755	44.0403	64.6316	32.8753	11.9204	43.6465	65.2514
